# Supplementary material for: Performance Evaluation of the Maxwell 16 System for Extraction of Influenza Virus RNA from Diverse Samples
Source: PLoS One. 2012 Oct 29;7(10):e48094. doi: 10.1371/journal.pone.0048094 (PMC3483271; doi:10.1371/journal.pone.0048094)
Supplement: Appendix S1 — Detailed Ct values obtained for pooled fecal samples after extraction by Maxwell 16-S, Maxwell 16-M and QIAamp method*. (XLS) [file pone.0048094.s001.xls]

## Sheet: Sheet1
Appendix S1. Detailed Ct values obtained for pooled fecal samples after extraction by Maxwell 16-S, Maxwell 16-M and QIAamp method*.
		Average Ct value
Fecal origin	No.	Maxwell 16-S	Maxwell 16-M	QIAamp
Chiken	1	45a	36.5169	35.3328
	2	45	33.5164	45
	3	45	33.0537	33.0822
	4	29.4727	30.1317	29.1716
	5	29.2717	29.8922	28.989
	6	28.4181	30.1617	29.1283
	7b	25.2614	27.0885	25.3795
Silkie	1	45	33	33.7733
	2	45	32.7083	34.4157
	3	45	32.8397	36.5812
	4	29	29.2182	28.7355
	5	26.9171	27.7306	27.0256
	6	28.8486	29.7291	28.1204
	7	28.3942	30.1148	29.0988
Duck	1	35.2791	30.3295	45
	2	34.9802	32.2613	30.9635
	3	27.1348	27.8917	27.2226
	4	28.0838	31.7058	27.7804
	5	29.6125	32.0481	29.4135
	6	27.0604	29.092	27.216
	7	30.4498	31.7623	28.8486
Quail	1	45	32.4041	45
	2	45	36.4794	32.0287
	3	26.4474	28.256	27.1393
	4	26.7956	28.226	28.6851
	5	24.6561	26.361	24.9355
	6	31.0961	33.6865	29.1273
	7	31.029	32.1885	28.6215
Pigeon	1	28.6604	30.3922	28.711
	2	32.3171	33.7598	29.6445
	3	32.3546	34.0564	30.1599
	4	29.094	30.2639	29.5018
	5	29.4996	30.8807	29.4842
	6	29.7231	31.3694	29.7864
	7	28.3287	30.2062	28.5885
Chukar	1	28.0433	29.7752	29.3825
	2	28.8955	30.4625	30.0508
	3	28.6856	30.1389	29.2688
	4	29.032	30.5886	29.7992
	5	27.8342	29.4833	29.1696
	6	29.7636	30.2499	30.8344
	7	26.1376	27.8348	26.4328
Human	1	45	34.4764	31.5279
	2	45	36.8765	45
	3	45	33.2689	31.4968
	4	45	35.5581	31.4636
	5	32.6035	33.6555	31.98
	6	35.9696	33.187	32.5187
	7	33.2093	30.3944	45
	8	36.5453	30.1662	45
	9	29.1236	30.4185	30.039
	10	28.8073	30.458	29.279
	11	32.1903	30.8101	33.3972
	12	31.6135	30.4848	30.7684
	13	45	34.6683	36.0324
	14	29.661	30.2821	28.8878
	15	29.0074	30.5629	28.9941
	16	30.8119	30.5733	29.1112
	17	45	35.7661	45
	18	28.5458	30.102	29.2736
* Each pooled fecal sample (10%, W/V) consisted of feces from three individuals of the same type.
a A Ct value of 45 was used to represent a negative result.
b Samples shown in light gray were natural-infected samples
